# Supplementary material for: The impact of the patient’s initial NACA score on subjective and physiological indicators of workload during pre-hospital emergency care
Source: PLoS One. 2018 Aug 9;13(8):e0202215. doi: 10.1371/journal.pone.0202215 (PMC6084954; doi:10.1371/journal.pone.0202215)
Supplement: S1 Table — This table contains the data used for statistical analysis. (XLSX) [file pone.0202215.s001.xlsx]

## Sheet: Tabelle1
S1 Table. HRV, NACA scores and Alarm codes. This table contains the data used for statistical analysis.
Alarm_Number	Participant_Number	Sex	Age_Years	Experience_Days	Code_Rel_Anxiety	NASATLX_Mental	NASATLX_Physical	NASATLX_Temporal	NASATLX_Performance	NASATLX_Effort	NASATLX_Frustration	NACA_Initial	Patient_meanhr	Patient_PeEn	Alarm_Klassifikation	Board_specification(0,none;1;anaesthesiology;2,surgery)
147	1	2	30	837	3	16	15	17	19	15	16				21	1
148	1	2	30	837	2	4	6	20	18	12	16				38	1
149	1	2	30	837	3	1	1	1	20	2	1				61	1
111	2	2	34	1382	3	10	7	9	10	9	5	4			2	0
112	2	2	34	1382	3	4	2	2	17	3	3	4			50	0
113	2	2	34	1382	3	8	6	3	17	3	5	4			54	0
15	3	1	48	3399	1	1	1	3	19	1	1	2	72.3714	11182	21	2
16	3	1	48	3399	1	2	2	6	19	2	2	5	79.7834	11079	2	2
17	3	1	48	3399	1	1	1	1	20	1	1		83.407	10225	47	2
18	3	1	48	3399	1	1	1	5	20	1	1	1	86.919	10187	21	2
19	3	1	48	3399	2	14	2	20	20	6	7		94.8957	9759	61	2
20	3	1	48	3399	1	12	13	13	17	14	2	2	89.4119	11301	58	2
23	3	1	48	3399	1	2	3	2	20	1	1	3	87.7205	11747	7	2
24	3	1	48	3399	1	1	1	4	20	1	1	4	76.3351	10911	4	2
47	6	2	32	1074	2	3	3	3	20	3	3				10	1
48	6	2	32	1074	1	7	4	6	16	8	3	5	76.2708	10364	2	1
49	6	2	32	1074	3	16	4	20	20	15	5	4	65.9173	10898	4	1
50	6	2	32	1074	2	10	3	3	9	4	4				52	1
1	7	2	41	2782	2	4	8	4	15	5	5		81.0332	10280	2	1
2	7	2	41	2782	2	5	5	12	15	5	3		84.9408	10053	23	1
3	7	2	41	2782	1	6	6	8	7	8	6		84.6655	11017	50	1
4	7	2	41	2782	1	6	11	5	15	9	4		86.3949	11412	2	1
5	7	2	41	2782	1	6	6	6	16	5	4		79.7705	9851	21	1
6	7	2	41	2782	2	5	7	12	14	8	5		87.6936	10065	58	1
39	7	2	41	2782	1	5	5	10	14	5	5		82.2855	10315	50	1
40	7	2	41	2782	2	6	5	6	16	6	3				4	1
41	7	2	41	2782	2	10	8	12	16	11	11		97.216	10621	13	1
42	7	2	41	2782	1	8	10	4	14	5	5		88.5497	10163	10	1
43	7	2	41	2782	1	13	13	9	12	13	13		102.479	11082	49	1
44	7	2	41	2782	1	5	5	7	9	10	5		89.0886	10587	23	1
45	7	2	41	2782	2	6	6	6	13	5	4		87.0892	10111	19	1
95	7	2	41	2782	1	7	9	4	14	6	6				2	1
97	7	2	41	2782	2	7	7	7	13	5	5		86.2982	10708	3	1
98	7	2	41	2782	3	9	10	8	12	10	10				43	1
99	7	2	41	2782	1	10	8	6	15	7	12				21	1
100	7	2	41	2782	1	10	6	9	14	10	10				2	1
101	7	2	41	2782	1	15	5	6	15	13	5				37	1
102	7	2	41	2782	2	5	8	5	16	5	6				8	1
203	8	1	42	2942	2	12	3	4	20	9	1	4			15	1
204	8	1	42	2942	2	5	1	1	20	3	2				53	1
205	8	1	42	2942	1	7	2	1	20	8	1	3			61	1
206	8	1	42	2942	3	3	1	3	20	5	1	3			61	1
207	8	1	42	2942	1	12	1	10	20	5	1				2	1
208	8	1	42	2942	1	2	1	1	20	5	1	3			21	1
209	8	1	42	2942	1	3	1	1	20	3	1				5	1
210	8	1	42	2942	1	5	3	4	20	3	3				7	1
231	8	1	42	2942	1	1	1	1	1	1	1				17	1
232	8	1	42	2942	3	1	1	1	1	1	1				17	1
233	8	1	42	2942	2	5	3	5	20	5	1				13	1
234	8	1	42	2942	1	3	1	1	20	3	1				37	1
235	8	1	42	2942	1	3	1	1	20	2	2	3			27	1
236	8	1	42	2942	1	2	1	6	20	3	1				42	1
237	8	1	42	2942	1	4	1	4	20	4	1	4			2	1
35	9	1	39	1130	2	3	3	6	20	4	3	2	96.3346	9854	28	1
36	9	1	39	1130	3	12	8	15	17	11	9		123.866	11444	55	1
37	9	1	39	1130	2	15	10	10	16	16	3	3			61	1
38	9	1	39	1130	3	10	15	10	17	13	2	3			13	1
51	9	1	39	1130	3	6	5	1	17	4	5	1			13	1
52	9	1	39	1130	3	6	20	4	15	15	6	3			10	1
54	9	1	39	1130	2	7	11	7	16	6	3				2	1
55	9	1	39	1130	2	6	9	6	16	6	4		92.9697	10646	2	1
103	9	1	39	1130	2	6	8	6	8	7	10	3	99.2267	10658	2	1
104	9	1	39	1130	3	6	7	6	14	6	9	7	101.37	11389	13	1
105	9	1	39	1130	1	5	5	5	17	5	5		101.701	11497	42	1
106	9	1	39	1130	3	7	6	6	16	7	5	3	98.7335	10135	25	1
107	9	1	39	1130	2	7	6	6	17	5	5				1	1
108	9	1	39	1130	3	5	10	9	7	13	13				13	1
109	9	1	39	1130	2	5	8	5	17	8	6				1	1
110	9	1	39	1130	3	6	9	6	15	8	4				21	1
126	10	1	38	1655	2	1	1	1	13	1	1	3			13	1
127	10	1	38	1655	2	1	12	1	17	2	1	5			19	1
128	10	1	38	1655	2	2	1	3	17	1	1	3			39	1
129	10	1	38	1655	1	1	1	1	7	1	12	2			28	1
130	10	1	38	1655	1	1	1	1	20	3	1	4			21	1
131	10	1	38	1655	2	5	5	5	17	5	1	4			2	1
170	10	1	38	1655	1	2	1	1	8	1	1	3	86.6878	10932	40	1
172	10	1	38	1655	2	4	1	9	18	4	1	4	108.453	11800	15	1
173	10	1	38	1655	1	2	2	1	18	1	1	2	100.495	11689	21	1
174	10	1	38	1655	2	10	3	20	1	15	17	6	108.555	11612	14	1
175	10	1	38	1655	1	3	1	1	13	3	1	3	104.673	11287	10	1
176	10	1	38	1655	1	4	1	7	5	5	12	4	104.411	11935	51	1
177	10	1	38	1655	1	2	1	1	16	4	1	3	108.07	12087	24	1
178	10	1	38	1655	1	3	1	1	18	3	1	3	93.7654	11509	27	1
190	10	1	38	1655	1	4	1	14	16	3	1	5			2	1
191	10	1	38	1655	2	3	1	1	20	1	1	6			14	1
120	11	1	38	335	1	4	2	15	15	7	3				27	1
121	11	1	38	335	2	16	3	18	16	7	13		99.565	10905	29	1
122	11	1	38	335	4	13	3	16	17	11	4		104.811	11176	13	1
123	11	1	38	335	3	19	16	20	5	18	19	6			13	1
124	11	1	38	335	2	4	3	8	18	1	2		91.3499	10635	2	1
125	11	1	38	335	2	5	3	2	20	2	1		83.4025	11087	2	1
154	11	1	38	335	1	1	3	1	10	2	10	3			28	1
155	11	1	38	335	2	1	2	16	20	2	2	2			4	1
158	11	1	38	335	2	17	11	18	14	14	15	5			2	1
159	11	1	38	335	2	6	3	2	17	2	2	3			2	1
160	11	1	38	335	1	17	2	2	16	13	17	4			7	1
162	11	1	38	335	3	15	16	5	19	4	20	3			14	1
164	11	1	38	335	3	6	12	11	10	10	7	2			61	1
211	11	1	38	335	2	5	2	8	19	2	5				10	1
212	11	1	38	335	1	5	4	3	13	4	4		86.3605	11916	5	1
213	11	1	38	335	3	6	6	19	12	8	5	6	98.9683	12455	14	1
119	12	1	38	1416	2	6	6	5	11	11	3				50	0
165	12	1	35	1416	2	12	7	6	16	6	2	5	108.037	10915	16	0
166	12	1	35	1416	4	13	13	6	16	14	4				58	0
167	12	1	35	1416	1	5	5	3	8	10	7				27	0
168	12	1	35	1416	3	11	7	3	8	4	3				14	0
169	12	1	35	1416	3	10	6	3	15	5	3		100.476	10640	14	0
7	13	1	52	5734	1	1	1	1	20	1	1	1			27	1
8	13	1	52	5734	1	3	1	1	18	3	3	3			50	1
9	13	1	52	5734	1	3	1	1	20	1	4	7			59	1
10	13	1	52	5734	1	4	1	1	20	1	1	3			61	1
11	13	1	52	5734	1	2	2	1	20	1	2	2			5	1
12	13	1	52	5734	1	1	1	1	20	1	1	3			59	1
13	13	1	52	5734	1	1	1	1	20	1	1	2			9	1
14	13	1	52	5734	1	1	1	1	20	1	1	2			28	1
72	13	1	52	5734	1	1	1	1	20	1	1	4	87.6125	11305	58	1
73	13	1	52	5734	1	1	1	1	20	1	1	2	96.2749	11755	61	1
74	13	1	52	5734	1	1	1	1	15	1	1	2	107.134	11316	51	1
75	13	1	52	5734	1	1	1	1	19	1	1	2	97.8498	10981	2	1
76	13	1	52	5734	1	1	1	1	20	1	1	2			20	1
77	13	1	52	5734	1	1	1	1	20	1	1	7			13	1
78	13	1	52	5734	1	1	1	1	15	1	2	1			10	1
79	13	1	52	5734	1	1	1	1	20	1	1	2	80.7358	11745	2	1
80	13	1	52	5734	1	1	1	1	20	1	1	5			28	1
81	13	1	52	5734	1	1	1	1	20	1	1	3	76.9713	11121	10	1
138	13	1	52	5734	1	1	1	1	20	1	1	3			56	1
139	13	1	52	5734	1	1	1	1	20	1	1	2			27	1
140	13	1	52	5734	1	1	1	1	20	1	1	3			13	1
141	13	1	52	5734	1	4	1	1	20	1	2	7			10	1
142	13	1	52	5734	1	1	1	1	20	1	1	3			25	1
143	13	1	52	5734	1	1	1	1	20	1	1				10	1
144	13	1	52	5734	1	1	1	1	20	1	1				17	1
145	13	1	52	5734	1	2	1	1	15	1	4	3			50	1
146	13	1	52	5734	1	1	1	1	20	1	3	5			19	1
181	13	1	52	5734	1	1	1	1	20	1	1	3			5	1
182	13	1	52	5734	1	1	1	1	20	1	1	3			2	1
183	13	1	52	5734	1	1	1	1	20	1	1	3			5	1
184	13	1	52	5734	1	1	1	1	20	1	1	4			2	1
185	13	1	52	5734	1	1	1	1		1	1				26	1
186	13	1	52	5734	1	1	1	1	15	1	3	3			44	1
187	13	1	52	5734	1	1	1	1	20	1	1				5	1
189	13	1	52	5734	1	1	1	1	20	1	4	3			61	1
221	13	1	52	5734	1	1	1	1	20	1	1	3			5	1
222	13	1	52	5734	1	1	1	1	20	2	3	3			16	1
223	13	1	52	5734	1	1	1	1	20	1	1	3			45	1
224	13	1	52	5734	1	1	1	1		1	5	3	74.765	11953	4	1
25	14	1	32	590	2	7	3	3	16	7	4				2	0
114	15	1	38	1261	2	5	5	5	20	5	1	3			5	1
115	15	1	38	1261	4	14	1	1	17	10	20	2			13	1
116	15	1	38	1261	3	9	3	9	20	9	1	4			2	1
117	15	1	38	1261	3	15	1	1	1	1	1				17	1
118	15	1	38	1261	3	10	10	19	19	12	4	4			2	1
214	15	1	38	1261	4	20	14	20	16	16	5	6	82.8329	12395	14	1
215	15	1	38	1261	3	10	6	10	17	6	3	3			4	1
216	15	1	38	1261	4	17	4	17	17	12	13	4	64.7362	10666	19	1
217	15	1	38	1261	3	12	12	16	17	12	3	4	62.5817	10764	2	1
219	15	1	38	1261	3	12	12	17	17	12	5	3			2	1
220	15	1	38	1261	2	16	11	16	16	12	10	4	60.6055	10023	27	1
26	16	1	36	2474	1	1	1	1	20	1	7		78.15	10128	12	1
27	16	1	36	2474	2	14	1	20	17	14	15	4	73.9919	11402	2	1
28	16	1	36	2474	3	1	4	2	20	4	2	2	76.4269	10379	60	1
29	16	1	36	2474	4	3	1	3	20	1	2	3	75.0546	11147	30	1
30	16	1	36	2474	2	16	3	16	20	14	4	2	71.381	9527	2	1
31	16	1	36	2474	3	12	8	10	15	10	8	2	70.309	10737	54	1
32	16	1	36	2474	3	18	17	18	19	16	6	3	75.3667	11000	54	1
33	16	1	36	2474	3	9	10	11	18	7	8	3	71.2435	10001	57	1
34	16	1	36	2474	2	7	8	1	20	3	1	2	70.0518	10793	47	1
59	16	1	36	2474	3	18	13	20	15	15	16	7	89.0601	11365	14	1
60	16	1	36	2474	2	1	1	1	20	1	1				21	1
61	16	1	36	2474	3	18	1	13	19	11	6	4	69.3158	11153	39	1
62	16	1	36	2474	1	5	1	4	19	7	4	3	65.985	10753	5	1
63	16	1	36	2474	2	20	12	16	11	18	15	4	66.2874	10922	2	1
82	16	1	36	2474	2	1	1	1	20	1	4		81.3587	11286	2	1
83	16	1	36	2474	2	15	11	16	19	10	17	6			14	1
84	16	1	36	2474	2	11	1	6	8	8	20				2	1
85	16	1	36	2474	3	2	10	1	20	2	4	2			19	1
86	16	1	36	2474	3	1	1	12	20	1	1	2			4	1
87	16	1	36	2474	3	4	1	4		1	3	2			4	1
88	16	1	36	2474	2	3	2	20	20	4	6	5			2	1
89	16	1	36	2474	2	2	1	1	20	2	3	2			2	1
90	16	1	36	2474	2	14	1	12	20	10	1	4			10	1
91	16	1	36	2474	2	2	1	1	20	2	3	2			2	1
92	16	1	36	2474	2	7	1	18	20	7	10	4			2	1
93	16	1	36	2474	3	10	12	11	11	13	7	1			13	1
132	16	1	36	2474	2	14	5	6	12	8	4	3			1	1
136	16	1	36	2474	2	15	2	16	19	7	8	4			2	1
137	16	1	36	2474	2	6	3	1	18	3	2	4			2	1
150	16	1	36	2474	2	13	1	17	15	11	6				10	1
151	16	1	36	2474	4	3	1	10	20	2	3	1			46	1
152	16	1	36	2474	3	1	1	1	20	1	3				4	1
153	16	1	36	2474	3	5	1	1	20	10	8				55	1
64	17	1	34	1684	2	14	1	16	16	8	2	6			42	1
65	17	1	34	1684	1	6	2	2	18	2	2	2			2	1
66	17	1	34	1684	3	6	2	3	11	3	8	3	85.9031	10827	48	1
68	17	1	34	1684	1	5	7	2	15	5	2	3			21	1
69	17	1	34	1684	2	6	2	2	15	2	2	3			10	1
70	17	1	34	1684	1	8	10	4	13	7	2	5			19	1
71	17	1	34	1684	2	2	2	2	18	2	2	3	98.3869	8518	25	1
225	17	1	34	1684	1	1	2	1	15	1	1	3	86.6868	10552	21	1
226	17	1	34	1684	1	1	1	1	14	1	1	2	84.3198	10739	54	1
227	17	1	34	1684	3	2	1	1	12	1	1	2			14	1
228	17	1	34	1684	1	7	1	11	9	3	7	4	95.1498	10513	1	1
229	17	1	34	1684	1	14	2	14	17	17	8	3	97.7613	12392	41	1
230	17	1	34	1684	1	6	1	10	10	7	2		98.8229	11518	19	1
193	18	1	39	3383	2	6	1	1	15	8	4	4			31	1
194	18	1	39	3383	2	7	2	4	14	8	5	4			51	1
196	18	1	39	3383	2	5	1	1	20	4	1	7			10	1
197	18	1	39	3383	2	8	2	5	10	8	6	3			2	1
198	18	1	39	3383	2	6	3	4	17	6	3	5			19	1
199	18	1	39	3383	3	5	2	4	15	7	6				46	1
201	18	1	39	3383	3	8	3	5	12	12	4		76.0442	11344	58	1
202	18	1	39	3383	2	7	2	6	11	5	4				2	1
179	19	1	38	2468	1	10	1	7	17	10	5				13	1
56	20	2	42	2485	2	7	7	7	15		4				10	1
57	20	2	42	2485	3	7	7	10	19		2	4			2	1
58	20	2	42	2485	4	15	7	15	18		11				15	1

## Sheet: Tabelle2
S1 Table. HRV, NACA scores and Alarm codes. This table contains the data used for statistical analysis.
Alarm Code	Overall Strain	25th percentile	75th percentile	Frequency
ACS	1.65	1	2	6
Akute AP	1.85	1	2	1
Akutes Abdomen	1.6	1	2	4
Allergische Reaktion	1.95	1	2.75	1
Analgesie	1.1	1	1	8
Analgesie zu Schulterlux	1.1	1	1	1
Analgesie, Kind 9 J.	2.4	2	3	1
Anaphylaxie	2.15789	2	3	8
Angina Pectoris Beschwerden	1.55	1	2	1
Apoplex	1.63158	1	2	2
Arrhythmie	1.9	1	2.75	1
Asthma	1.85	1	2	1
Atembeschwerden	1.75	1	2	1
Atemnot	1.8	1	2	12
Atemnot, Kind	3.45	3	4	2
Atemnot, Sekundärverlegung	1.73684	1	2	1
Bandscheibenprolaps	1.2	1	1	1
Bewusstlos	2.55	2	3	12
Bewusstlos, Cardia IV	2.75	2	4	1
Bewusstlos, Reanimation	2.55	2	3.75	2
Bewusstlos/Leblos	2.85	2	4	2
Bradykardie	1.85	1	2	2
Brandabstellung	1.35	1	1.75	1
C2-Intox	1.4	1	2	1
Cardia I	1.6	1	2	7
Chest-Pain Nachforderung	1.7	1	2	1
Drogenunfall (CA-Intox)	2	1	2.75	1
Elektrounfall	2.6	2	3	1
Epilepsie	1.65	1	2	1
Fieberkrampf Kind	2.4	2	3	1
Fingeramputation	1.55	1	2	1
Fingerfraktur/Luxation	1.1	1	1	1
Fraktur Arm	1.3	1	2	1
GI-Blutung	2.35	1.25	3	3
Herzbeschwerden	1.73684	1	2	1
Herzinfarkt	1.8	1	2	12
Hyperglykämie	1.25	1	1	1
Hypertone Krise	1.35	1	2	1
Hypertonie	1.3	1	1.75	6
Hypoglykämie	1.35	1	2	5
Hypotonie	1.8	1	2	1
instabile AP	1.9	1	2.75	1
Instabile TC	2.33333	1	4	1
Interner Notfall	1.6	1	2	1
Intoxikation	1.95	1	2.75	3
Kardia IV / leblos	2.7	2	4	1
Kind 7 Jahre, Sturz	2.75	2	3.75	1
Kind bewusstlos	4.2	4	5	1
Kind im Wasser	4	4	5	1
Kind, Sturz vom Baum, Analgesie	2.9	2	4	1
Kind, VU	3.55	3	4	1
Kollaps	1.5	1	2	2
Krampfanfall	1.65	1	2	9
Kreissägenverletzung	2.05	1	3	1
Laufende Reanimation	2.8	2	4	2
Lungenembolie	2.35	1.25	3	1
Lungenödem	1.85	1	2	1
Luxation	1.4	1	2	1
Medikamentenintox	1.9	1	3	1
Mischintox, C2 + Med	2.05	1	2.75	1
Mischintoxikation	2.1	1	3	1
Myokardinfarkt	1.75	1	2	9
NA-Verlegung	1.55	1	2	1
NA-Verlegung bei Herzinfarkt	1.55	1	2	1
Nach fast Ertrinken	2.95	2	4	1
Nachforderung ACS	1.7	1	2	1
Ohne Meldebild	1.84211	1	2	1
Rauch in Tiefgarage	1.89474	1	2	1
Re-Infarkt	1.8	1	2	1
Reanimation	2.6	2	3.75	6
Schädel-Hirn-Trauma	2.3	2	3	2
Schulterluxation	1.3	1	2	2
Sepsis	2.3	1.25	3	1
Sinustachykardie	1.4	1	2	1
Somnolentes Kind	3.65	3	4	1
Somnolenz im AH, Nachforderung	1.78947	1	2	1
Sonstiger Notfall	1.78947	1	2	1
Starke Blutung	2.65	2	3	1
Status Epilepticus	2.2	1.25	3	3
STEMI	1.8	1	2	2
Stroke	1.65	1	2	1
Sturz	1.7	1	2.75	2
Sturz vom Pferd	2.3	2	3	2
Suizid, Messerstiche	2.85	2	4	1
Suizidversuch	2.45	1.25	3	1
Tachykarde HRST	2.05	1.25	3	1
Tachykardes VHF	1.65	1	2	1
Tachykardie	1.8	1	2	4
unklare Bewustlosigkeit	2.45	2	3	1
Vag. Blutung / Abort	2.8	2	4	1
Verbrennung	2.75	2	3	1
Verkehrsunfall	2.65	2	3	4
Verkehrsunfall und Herzinfarkt	2.6	2	3	1
Verlegung vom Isar-Amper-Klinikum	1.4	1	2	1
Verletzt	1.7	1	2	1
Verletzt auf Straße	2.05	1	3	1
VU Fahrrad vs. Fahrrad, 2 Patienten	2.75	2	4	1
VU, 2 PKW, 2 Personen	2.9	2	3.75	1
